# Supplementary material for: Repositioning Lopinavir, an HIV Protease Inhibitor, as a Promising Antifungal Drug: Lessons Learned from Candida albicans—In Silico, In Vitro and In Vivo Approaches
Source: J Fungi (Basel). 2021 May 28;7(6):424. doi: 10.3390/jof7060424 (PMC8229492; doi:10.3390/jof7060424)
Supplement: Supplementary file 1 [file jof-07-00424-s001.zip]

Archive with 1 entries (1 files):
- jof-1225661-supplementary.pdf
